# Supplementary material for: Data-Driven Prediction of Induced Voltage in CT-Based Magnetic Energy Harvesting Systems Considering Nonlinear B–H Characteristics
Source: Materials (Basel). 2026 Jul 12;19(14):3002. doi: 10.3390/ma19143002 (PMC13412951; doi:10.3390/ma19143002)
Supplement: Supplementary file 1 [file materials-19-03002-s001.zip]

Archive with 1 entries (1 files):
- materials-4391933-supplementary.pdf
